# Supplementary material for: Comparative Genomic Analysis of Antarctic Pseudomonas Isolates with 2,4,6-Trinitrotoluene Transformation Capabilities Reveals Their Unique Features for Xenobiotics Degradation
Source: Genes (Basel). 2022 Jul 28;13(8):1354. doi: 10.3390/genes13081354 (PMC9407559; doi:10.3390/genes13081354)
Supplement: Supplementary file 1 [file genes-13-01354-s001.zip]

Archive with 18 entries (17 files):
- supplementary_figures/
- supplementary_figures2507.pdf
- supplementary_figures/fig_S1.png
- supplementary_figures/fig_S10.png
- supplementary_figures/fig_S11.png
- supplementary_figures/fig_S12-1.png
- supplementary_figures/fig_S12-2.png
- supplementary_figures/fig_S13.png
- supplementary_figures/fig_S14.png
- supplementary_figures/fig_S2.png
- supplementary_figures/fig_S3.png
- supplementary_figures/fig_S4.png
- supplementary_figures/fig_S5.png
- supplementary_figures/fig_S6.png
- supplementary_figures/fig_S7.png
- supplementary_figures/fig_S8.png
- supplementary_figures/fig_S9.png
- supplementary_tables2507.pdf
